# Supplementary material for: Hydrodynamics and water quality of a highly anthropized wetland: the case study of the Massaciuccoli basin (Tuscany, Italy)
Source: Environ Sci Pollut Res Int. 2024 Jun 18;31(30):43117–37. doi: 10.1007/s11356-024-33899-2 (PMC11222230; doi:10.1007/s11356-024-33899-2)
Supplement: Supplementary file 1 — Supplementary file1 (XLSX 25.4 KB) [file 11356_2024_33899_MOESM1_ESM.xlsx]

## Sheet: Tab. S1
Table S1. Raw data of monitored parameters for surface ditches. Missing data is due to instrument malfunctions.
Area	Point	Date	Water level	Turbidity	CE	pH	T (°C)
		(dd/mm/yyyy)	(m a.s.l.)	(NTU)	(µS/cm)
Barra-Barretta	PT1	2020-10-09	0.008	92.7
Barra-Barretta	PT3	2020-10-09	0.017	49
Barra-Barretta	PT4	2020-10-09	-0.027	54.9
Barra-Barretta	PT6	2020-10-09	0.066	53.9
Vecchiano sub-basin	PT2	2020-10-09	-1.346	23.2
Vecchiano sub-basin	PT5	2020-10-09	-3.467	28.5
Vecchiano sub-basin	PT8	2020-10-09	-3.414	45.5
Vecchiano sub-basin	PT9	2020-10-09	-3.432	59.3
Massaciuccoli sub-basin	PT10	2020-10-09	-3.342	81.3
Massaciuccoli sub-basin	PT11	2020-10-09	-3.447	37.5
Massaciuccoli sub-basin	PT13	2020-10-09	-3.078	24
Massaciuccoli sub-basin	PT14	2020-10-09	-3.097	37
Massaciuccoli sub-basin	PT15	2020-10-09	-2.409	30.5
External points	PT7	2020-10-09	-0.016	61.1
External points	PT16	2020-10-09	0.034	7.92
Barra-Barretta	PT1	2020-11-10	-0.012	40.3	2120	8.38
Barra-Barretta	PT3	2020-11-10	-0.003	51.3	1391	7.54
Barra-Barretta	PT4	2020-11-10	-0.067	46.1	1405	7.48
Barra-Barretta	PT6	2020-11-10	0.096	35	3200	7.77
Vecchiano sub-basin	PT2	2020-11-10	-1.296	25.4	1437	7.99
Vecchiano sub-basin	PT5	2020-11-10	-3.467	55.6	3920	6.98
Vecchiano sub-basin	PT8	2020-11-10	-3.524	45.7	2380	7.24
Vecchiano sub-basin	PT9	2020-11-10	-3.562	51.4	1698	6.82
Massaciuccoli sub-basin	PT10	2020-11-10	-3.472	43.1	2420
Massaciuccoli sub-basin	PT11	2020-11-10	-3.897	61	2610
Massaciuccoli sub-basin	PT13	2020-11-10	-3.158	15.5	1715
Massaciuccoli sub-basin	PT14	2020-11-10	-3.097	37.4	1736
Massaciuccoli sub-basin	PT15	2020-11-10	-2.309	3.67	2690
Massaciuccoli sub-basin	PT17	2020-11-10	-3.365	38.6	2220	7.36
External points	PT7	2020-11-10	0.004	38	2980	7.27
External points	PT16	2020-11-10	0.014	17.1	2650
Barra-Barretta	PT1	2020-12-11	0.288	134	406	7.18	9
Barra-Barretta	PT3	2020-12-11	0.317	42.3	468	7.5	9.4
Barra-Barretta	PT4	2020-12-11	0.233	46.5	794	7.5	10.8
Barra-Barretta	PT6	2020-12-11	0.296	96	1014	7.06	9.5
Vecchiano sub-basin	PT2	2020-12-11	-1.106	82	581	7.48	8
Vecchiano sub-basin	PT5	2020-12-11	-3.097	17.2	1512	6.17	11.6
Vecchiano sub-basin	PT8	2020-12-11	-3.244	37.5	992	6.97	8.5
Vecchiano sub-basin	PT9	2020-12-11	-3.232	37	1013	6.42	9.9
Massaciuccoli sub-basin	PT10	2020-12-11	-3.392	54.9	1626	6.99	11.7
Massaciuccoli sub-basin	PT11	2020-12-11	-3.447		1771	6.95	8.8
Massaciuccoli sub-basin	PT13	2020-12-11	-3.078	13.5	1680	6.75	11.8
Massaciuccoli sub-basin	PT15	2020-12-11	-2.259	28.8	1129	7.18	10.5
Massaciuccoli sub-basin	PT17	2020-12-11	-3.265	65	1376	7.19	13
External points	PT7	2020-12-11	0.334	93.4	1183	6.63	9.5
External points	PT16	2020-12-11	0.314	14.9	1692	7.35	9.1
Barra-Barretta	PT1	2021-01-20	0.088	29.2	853	7.88	6.8
Barra-Barretta	PT3	2021-01-20	0.067	18	875	7.64	8.3
Barra-Barretta	PT4	2021-01-20	0.033	13.4	900	7.65	11.3
Barra-Barretta	PT6	2021-01-20	0.296	37.6	1115	7.89	7.2
Vecchiano sub-basin	PT2	2021-01-20	-1.296	27.1	817	7.95	7.3
Vecchiano sub-basin	PT5	2021-01-20	-3.767	41.4	1406	6.6	8.9
Vecchiano sub-basin	PT8	2021-01-20	-3.574	42.6	1647	7.33	9.2
Vecchiano sub-basin	PT9	2021-01-20	-3.562	55.5	1114	7.22	9.4
Massaciuccoli sub-basin	PT10	2021-01-20	-3.442	43.1	1259	7.5	10.4
Massaciuccoli sub-basin	PT11	2021-01-20	-3.397	49.9	2120	7.65	8.5
Massaciuccoli sub-basin	PT13	2021-01-20	-3.058	21.7	1006	7.24	9.3
Massaciuccoli sub-basin	PT15	2021-01-20	-2.289	11.6	906	7.51	9.3
Massaciuccoli sub-basin	PT17	2021-01-20	-3.395	39.4	1176	7.47	11.7
External points	PT7	2021-01-20	0.114	49.9	1690	7.39	8.5
External points	PT16	2021-01-20	0.094	14	976	8.09	7.6
Barra-Barretta	PT1	2021-02-22	0.068	68.2	1081	7.55	13.3
Barra-Barretta	PT3	2021-02-22	0.067	20.6	1161	7.28	14
Barra-Barretta	PT4	2021-02-22	0.003	33.5	1158	7.33	16.6
Barra-Barretta	PT6	2021-02-22	0.096	48.2	1446	7.52	13.6
Vecchiano sub-basin	PT2	2021-02-22	-1.276	83.4	1304	7.64	13.7
Vecchiano sub-basin	PT5	2021-02-22	-3.427	18	1352	6.03	14.1
Vecchiano sub-basin	PT8	2021-02-22	-3.494	45.2	1833	7.11	13.3
Vecchiano sub-basin	PT9	2021-02-22	-3.492	46.3	1259	6.96	12.7
Massaciuccoli sub-basin	PT10	2021-02-22	-3.352	38.4	1347	7.36	14.3
Massaciuccoli sub-basin	PT11	2021-02-22	-3.467	56.8	2770	7.35	13.6
Massaciuccoli sub-basin	PT13	2021-02-22	-2.978	48.8	1207	6.98	14.3
Massaciuccoli sub-basin	PT14	2021-02-22	-3.097	17.6	852	7.25	14.5
Massaciuccoli sub-basin	PT15	2021-02-22	-2.309	16.8	1088	7.16	13.9
Massaciuccoli sub-basin	PT17	2021-02-22	-3.315	25.3	1323	7.18	15.3
External points	PT7	2021-02-22	0.084	48	1821	7.18	13.4
External points	PT16	2021-02-22	0.064	18.6	1006	7.92	13.4
Barra-Barretta	PT1	2021-03-18	-0.192	89.8	1294	8.3	10.3
Barra-Barretta	PT3	2021-03-18	-0.133	42.8	1279	7.54	9.7
Barra-Barretta	PT4	2021-03-18	-0.167	11.9	1254	7.4	12
Barra-Barretta	PT6	2021-03-18	-0.004	80.2	1902	8.3	11.3
Vecchiano sub-basin	PT2	2021-03-18	-1.346	34.7	1091	8.16	7.6
Vecchiano sub-basin	PT8	2021-03-18	-3.594	49.1	2580		10.4
Vecchiano sub-basin	PT9	2021-03-18	-3.582	76.8	1535	7.4	10.6
Massaciuccoli sub-basin	PT10	2021-03-18	-3.342	37.8	1319	7.66	10.7
Massaciuccoli sub-basin	PT11	2021-03-18	-3.397	58.9	3620	8.1	9.8
Massaciuccoli sub-basin	PT13	2021-03-18	-3.078	23.1	1037	7.59	9.2
Massaciuccoli sub-basin	PT14	2021-03-18	-3.097	19.8	834	7.69	11.2
Massaciuccoli sub-basin	PT15	2021-03-18	-1.909	20.6	1211	7.6	10.8
Massaciuccoli sub-basin	PT17	2021-03-18	-3.315	15.7	1400	7.3	10.9
External points	PT7	2021-03-18	-0.196	51.1	2800	7.59	12.1
External points	PT16	2021-03-18	-0.136	27.3	1120	8.3	11.6
Barra-Barretta	PT1	2021-04-19	-0.032	114	688		14.5
Barra-Barretta	PT3	2021-04-19	-0.063	24.1	1432		14.1
Barra-Barretta	PT4	2021-04-19	-0.117	5.75	1518		14
Barra-Barretta	PT6	2021-04-19	0.076	76.7	2430		13.3
Vecchiano sub-basin	PT2	2021-04-19	-1.316	79.6	1285		12.7
Vecchiano sub-basin	PT8	2021-04-19	-3.694	48.4	4180		13.8
Vecchiano sub-basin	PT9	2021-04-19	-3.662	88.1	1588		13
Massaciuccoli sub-basin	PT10	2021-04-19	-3.302	48	1428		13.3
Massaciuccoli sub-basin	PT11	2021-04-19	-3.597	55.3	2870		12.9
Massaciuccoli sub-basin	PT13	2021-04-19	-3.178	35.2	1037		12.8
Massaciuccoli sub-basin	PT14	2021-04-19	-3.117	32.3	907		13.5
Massaciuccoli sub-basin	PT15	2021-04-19	-1.889	44.3	1158		13.5
Massaciuccoli sub-basin	PT17	2021-04-19	-3.285	28.1	1649		12.9
External points	PT7	2021-04-19	-0.016	102	3400		13.2
External points	PT16	2021-04-19	-0.036	15.7	1029		14.6
Barra-Barretta	PT1	2021-05-20	-0.012	94.6	1013	7.53	19.9
Barra-Barretta	PT3	2021-05-20	-0.053	108	1350	7.69	23.5
Barra-Barretta	PT4	2021-05-20	-0.047	21.5	1395	7.81	19.3
Barra-Barretta	PT6	2021-05-20	0.116	64.8	2230	7.62	21.9
Vecchiano sub-basin	PT2	2021-05-20	-1.316	48	926	7.51	19.8
Vecchiano sub-basin	PT5	2021-05-20	-3.447	102	3510	7.57	23.2
Vecchiano sub-basin	PT8	2021-05-20	-3.644	58.7	3330	7.32	22.1
Vecchiano sub-basin	PT9	2021-05-20	-3.732	69.1	1811	7.28	19.7
Massaciuccoli sub-basin	PT10	2021-05-20	-3.292	44.9	1638	7.22	20.7
Massaciuccoli sub-basin	PT11	2021-05-20	-3.577	92	2950	7.37	25.9
Massaciuccoli sub-basin	PT13	2021-05-20	-3.128	23.1	1263	7.05	20.9
Massaciuccoli sub-basin	PT14	2021-05-20	-3.117	30.7	1189	7.13	24.6
Massaciuccoli sub-basin	PT15	2021-05-20	-1.929	40.8	1114	7.42	23.5
Massaciuccoli sub-basin	PT17	2021-05-20	-3.205	58.8	1485	7.39	20
External points	PT7	2021-05-20	0.034	83.6	3060	7.38	21
External points	PT16	2021-05-20	0.014	25.5	1263	8.46	23.7
Barra-Barretta	PT1	2021-06-17	-0.102	17.6	1815	7.58	24.6
Barra-Barretta	PT3	2021-06-17	-0.183	18.1	1514	7.33	26.6
Barra-Barretta	PT4	2021-06-17	-0.147	83.7	1500	7.71	27.3
Barra-Barretta	PT6	2021-06-17	0.006	79.3	2810	7.84	30.3
Vecchiano sub-basin	PT2	2021-06-17	-1.346	77.5	2740	8.39	28.9
Vecchiano sub-basin	PT8	2021-06-17	-3.534	25.4	3490	7.53	29.3
Vecchiano sub-basin	PT9	2021-06-17	-3.532	32	2050	7.79	29.2
Massaciuccoli sub-basin	PT10	2021-06-17	-3.272	18.6	1615	8.12	31.7
Massaciuccoli sub-basin	PT11	2021-06-17	-3.717	142	3600	7.82	31.8
Massaciuccoli sub-basin	PT13	2021-06-17	-3.158	50	784	7.9	31
Massaciuccoli sub-basin	PT14	2021-06-17	-3.077	63.7	663	8.12	32.5
Massaciuccoli sub-basin	PT15	2021-06-17	-2.029		1097	7.81	29.3
Massaciuccoli sub-basin	PT17	2021-06-17	-4.245	59.2	1644	8.07	27.3
External points	PT7	2021-06-17	-0.146	51.5	3250	7.74	30.4
External points	PT16	2021-06-17	-0.106	41.6	1385	9.11	28.9
Barra-Barretta	PT1	2021-07-21	-0.272	129	3240	7.51	28.2
Barra-Barretta	PT3	2021-07-21	-0.283	11	1516	6.81	27.8
Barra-Barretta	PT4	2021-07-21	-0.067	30.8	1508	6.47	25.2
Barra-Barretta	PT6	2021-07-21	-0.084	69.4	3400	7.26	31
Vecchiano sub-basin	PT2	2021-07-21	-1.166	188	3170	7.29	27.8
Vecchiano sub-basin	PT5	2021-07-21	-3.307	34.9	3140	7.07	29.3
Vecchiano sub-basin	PT8	2021-07-21	-3.474	45.3	3440	6.61	27.5
Vecchiano sub-basin	PT9	2021-07-21	-3.382	70.6	3770	7.06	27.3
Massaciuccoli sub-basin	PT10	2021-07-21	-3.282	24.7	2290	7.3	29.4
Massaciuccoli sub-basin	PT11	2021-07-21	-3.547	79.8	3270	6.85	28.9
Massaciuccoli sub-basin	PT13	2021-07-21	-2.978	46.9	2670	6.74	27.6
Massaciuccoli sub-basin	PT14	2021-07-21	-2.867	54.2	2780	6.43	30.1
Massaciuccoli sub-basin	PT17	2021-07-21	-3.265	42	1392	7.36	29.5
External points	PT7	2021-07-21	-0.266	63.3	3430	6.84	30.1
External points	PT16	2021-07-21	-0.286	14.5	2790	6.36	28.7
Barra-Barretta	PT3	2021-10-01	-0.443	41.8	1271	8.2	23.6
Barra-Barretta	PT4	2021-10-01	-0.347	25.6	1298	8.19	25.6
Barra-Barretta	PT6	2021-10-01	-0.304	86.9	3260	8.37	24.2
Vecchiano sub-basin	PT2	2021-10-01	-1.396	159	1178	8.2	22
Vecchiano sub-basin	PT5	2021-10-01	-3.467	46.8	4260	7.85	23.7
Vecchiano sub-basin	PT8	2021-10-01	-3.494	59.4	2810	8.02	22.6
Vecchiano sub-basin	PT9	2021-10-01	-3.502	41.1	1807	7.4	22.7
Massaciuccoli sub-basin	PT10	2021-10-01	-3.592	85.3	4130	8.4	22.6
Massaciuccoli sub-basin	PT11	2021-10-01	-3.597	94	3290	7.33	21.3
External points	PT16	2021-10-01	-0.436	6.2	2900	7.59	21.7
Barra-Barretta	PT1	2021-12-30	0.188	222	547	7.6	11.6
Barra-Barretta	PT3	2021-12-30	0.117	48.6	907	7.5	12.6
Barra-Barretta	PT4	2021-12-30	0.183	29.3	994	7.59	14.5
Barra-Barretta	PT6	2021-12-30	0.296	80.8	1262	7.15	12.9
Vecchiano sub-basin	PT2	2021-12-30	-1.146	72.8	870	7.54	11.1
Vecchiano sub-basin	PT8	2021-12-30	-3.404	57.1	1690	6.71	12.9
Vecchiano sub-basin	PT9	2021-12-30	-3.482	48.9	1388	6.53	13.3
Massaciuccoli sub-basin	PT10	2021-12-30	-2.972	46.2	1590	7.14	14.1
Massaciuccoli sub-basin	PT11	2021-12-30	-3.597	55.1	2670	6.64	14
Massaciuccoli sub-basin	PT13	2021-12-30	-3.018	16.2	1632	6.86	13.3
Massaciuccoli sub-basin	PT14	2021-12-30	-2.997	23.6	1423	6.9	13.3
Massaciuccoli sub-basin	PT15	2021-12-30	-1.909	14	1359	7.1	14.2
Massaciuccoli sub-basin	PT17	2021-12-30	-3.315	23.5	1354	7.4	14
External points	PT7	2021-12-30	0.234	52.8	1960	6.7	13
External points	PT16	2021-12-30	0.214	5.84	2470	7.5	11.8
Barra-Barretta	PT1	2022-04-20	-0.142	198	1216	8.21	18.5
Barra-Barretta	PT3	2022-04-20	-0.183	37.2	1281	7.45	19
Barra-Barretta	PT4	2022-04-20	-0.177	36.5	1316	7.59	20.1
Barra-Barretta	PT6	2022-04-20	-0.154	204	3120	8.14	18.6
Vecchiano sub-basin	PT2	2022-04-20	-1.366	290	1046	8.14	22.9
Vecchiano sub-basin	PT8	2022-04-20	-3.574	149	3350	7.44	19
Vecchiano sub-basin	PT9	2022-04-20	-3.582	315	1770	7.3	18.8
Massaciuccoli sub-basin	PT10	2022-04-20	-3.292	169	2380	7.71	18.5
Massaciuccoli sub-basin	PT11	2022-04-20	-3.777	143	3540	7.71	19.4
Massaciuccoli sub-basin	PT13	2022-04-20	-2.288	155	1215	7.36	18.9
Massaciuccoli sub-basin	PT14	2022-04-20	-3.147	169	1300	7.4	19.9
Massaciuccoli sub-basin	PT15	2022-04-20	-2.429	44.3	2830	7.25	20.5
Massaciuccoli sub-basin	PT17	2022-04-20	-3.275	205	2290	7.53	17.1
External points	PT7	2022-04-20	-0.116	155	3520	7.47	18.5
External points	PT16	2022-04-20	-0.146	43.9	2830	7.81	17.2

## Sheet: Tab. S2
Table S2. Raw data of monitored parameters for groundwater.
PZ1		PZ2
Date	Water level	Date	Water level
(dd/mm/yyyy)	(m a.s.l.)	(dd/mm/yyyy)	(m a.s.l.)
2020-09-03	-3.11	2021-10-01	-3.38
2020-09-18	-3.31	2021-10-05	-3.65
2020-09-24	-3.17	2021-10-13	-3.46
2020-10-08	-2.75	2021-10-23	-3.4
2020-10-09	-2.83	2021-12-30	-2.94
2020-10-30	-2.36	2022-04-20	-3.34
2020-11-11	-2.43	2022-06-21	-3.22
2020-11-25	-2.45	2022-07-04	-3.42
2020-12-17	-2.35	2022-07-28	-4.12
2020-12-11	-2.23	2022-08-10	-4.65
2020-12-23	-2.38	2022-09-13	-4.74
2020-12-30	-2.16
2021-01-04	-2.18
2021-01-07	-2.15
2021-01-08	-2.23
2021-01-19	-2.41
2021-01-20	-2.41
2021-01-22	-2.41
2021-01-27	-2.28
2021-02-03	-2.27
2021-02-04	-2.31
2021-02-08	-2.37
2021-02-12	-2.4
2021-02-17	-2.36
2021-02-22	-2.37
2021-03-03	-2.43
2021-03-10	-2.44
2021-03-18	-2.45
2021-03-24	-2.46
2021-03-29	-2.46
2021-04-12	-2.45
2021-04-14	-2.43
2021-04-19	-2.45
2021-05-05	-2.44
2021-05-14	-2.45
2021-05-18	-2.44
2021-05-28	-2.46
2021-06-01	-2.47
2021-06-08	-2.5
2021-06-17	-2.56
2021-06-24	-2.62
2021-06-16	-2.54
2021-06-25	-2.65
2021-07-20	-3.09
2021-07-08	-2.83
2021-07-26	-3.25
2021-08-25	-4.14
2021-09-06	-4.27
2021-09-14	-4.01
2021-09-20	-4.22
2021-09-23	-4.15
2021-09-27	-4.12
2021-10-01	-4.03
2021-10-05	-3.9
2021-10-07	-3.51
2021-10-13	-3.49
2021-10-23	-3.38
2021-11-05	-2.79
2021-11-15	-2.31
2021-12-09	-2.18
2021-12-20	-2.33
2021-12-30	-2.24
2022-01-12	-2.32
2022-01-19	-2.35
2022-01-28	-2.37
2022-02-26	-2.33
2022-03-30	-2.52
2022-04-01	-2.46
2022-04-04	-2.45
2022-04-06	-2.46
2022-04-09	-2.47
2022-04-13	-2.51
2022-04-20	-2.54
2022-04-26	-2.51
2022-05-25	-2.69
2022-06-08	-2.95
2022-06-21	-3.16
2022-07-04	-3.35
2022-07-28	-3.98
2022-08-10	-4.19
2022-09-13	-4.41

## Sheet: Tab. S3
Tab. S3. Major ions contents (mg/L) in precipitation samples monthly collected at Pietrasanta (PLPT, about 15 km north of the Lake Massaciuccoli) in the period May-December 2020.
Code	Location	Altitude (m a.s.l.)	Date	Precipitation (mm)	Ca (mg/L)	Mg (mg/L)	Na (mg/L)	K (mg/L)	Cl (mg/L)	NO3 (mg/L)	SO4 (mg/L)	HCO3 (mg/L)
PLPT	Pietrasanta	4.5	2020-05-01	69.8623	1.79667	0.32	2.085	0.39	3.212	1.641	2.257	2.44067
PLPT	Pietrasanta	4.5	2020-06-01	153.697	0.523333	0.253333	1.92	0.185	3.042	1.245	1.238	/
PLPT	Pietrasanta	4.5	2020-07-01	55.8898	2.61333	0.24	0.685	0.7	1.095	2.509	1.236	6.71185
PLPT	Pietrasanta	4.5	2020-08-01	81.7388	1.56	0.346667	1.98	0.155	3.575	3.081	1.178	/
PLPT	Pietrasanta	4.5	2020-09-01	101.3	1.29667	0.3	4.715	0.21	6.225	1.04	0.95	6.40676
PLPT	Pietrasanta	4.5	2020-10-01	180.245	1.04333	0.3	3.37	0.185	5.249	0.689	0.937	4.3
PLPT	Pietrasanta	4.5	2020-11-01	17.4656	4.70333	0.493333	85.35	2.465	80.33	4.051	5.229	70.2
PLPT	Pietrasanta	4.5	2020-12-01	289.928	1.08	0.443333	4.07	0.29	6.669	0.957	1.059	4.9
